# Supplementary material for: Identifying Quantum Structure in AI Language: Evidence for Evolutionary Convergence of Human and Artificial Cognition
Source: Entropy (Basel). 2026 Jun 1;28(6):622. doi: 10.3390/e28060622 (PMC13298953; doi:10.3390/e28060622)
Supplement: Supplementary file 1 [file entropy-28-00622-s001.zip]

Archive with 1 entries (1 files):
- entropy-4269491-supplementary.pdf
